# Supplementary material for: Oracle Upper Bounds on Clean-EEG Recoverability from Single-Channel Decompositions Under EOG/EMG Contamination
Source: Sensors (Basel). 2026 Apr 22;26(9):2581. doi: 10.3390/s26092581 (PMC13165893; doi:10.3390/s26092581)
Supplement: Supplementary file 1 [file sensors-26-02581-s001.zip]

Archive with 1 entries (1 files):
- sensors-4215582-supplementary.xlsx
