# Supplementary material for: Oracle Upper Bounds on Clean-EEG Recoverability from Single-Channel Decompositions Under EOG/EMG Contamination
Source: Sensors (Basel). 2026 Apr 22;26(9):2581. doi: 10.3390/s26092581 (PMC13165893; doi:10.3390/s26092581)
Supplement: Supplementary file 1 [file sensors-26-02581-s001.zip › sensors-4215582-supplementary.xlsx]

## Sheet: README
Supplementary tables workbook
Table S1 (RankDist_Opt1_PCC):
- For each (Kind, NSR bin), each method cell is formatted as:
r1|r2|r3|r4 (mean_rank)
where r1–r4 are the percentages of epochs ranked 1st, 2nd, 3rd, and 4th (summing to 100),
and mean_rank is the average rank (lower is better).
Table S2 (Pairwise_Opt1_Signrank_RRMSE):
- Pairwise comparisons under Opt1 using per-epoch RRMSE (lower is better).
- MedianDiff_AminusB = MedianA − MedianB.
- WinRateA = fraction of epochs where MethodA outperforms MethodB.
- p_holm = Holm-adjusted p-value within each (Kind, Bin) (6 comparisons).
- p_fdr_global = Benjamini–Hochberg FDR-adjusted p-value across all rows in the table.
Table S3 (Pairwise_Opt1_Signrank_PCC):
- Same as Table S2 but using PCC (higher is better).
Table S4 (Practical wavelet baseline paired statistics)
- paired Wilcoxon signed-rank comparisons of per-epoch RRMSE between mother wavelets (coif3 vs sym4, coif3 vs db4, sym4 vs db4) within each ocular NSR bin.
NSR bins:
[-10, -5), [-5, 0), [0, 5), [5, 10], and ALL [-10, 10].
Generated on: 2026-3-27

## Sheet: Table S1 RankDist Opt1 PCC
Kind	Bin	Metric	N	VMD	SSA	DWT	CEEMDAN
EOG	[-10, -5)	pcc_all	303	1.7|3.3|21.5|73.6 (3.67)	28.7|32.0|31.4|7.9 (2.18)	42.9|32.3|21.1|3.6 (1.85)	26.7|32.3|26.1|14.9 (2.29)
EOG	[-5, 0)	pcc_all	310	2.9|14.8|33.2|49.0 (3.28)	43.2|30.6|16.5|9.7 (1.93)	35.5|33.5|22.3|8.7 (2.04)	18.4|21.0|28.1|32.6 (2.75)
EOG	[0, 5)	pcc_all	314	6.1|19.4|39.8|34.7 (3.03)	56.1|26.4|10.8|6.7 (1.68)	22.9|30.9|27.1|19.1 (2.42)	15.0|23.2|22.3|39.5 (2.86)
EOG	[5, 10]	pcc_all	323	4.6|35.6|41.2|18.6 (2.74)	68.7|21.1|6.8|3.4 (1.45)	20.4|29.1|26.0|24.5 (2.54)	6.2|14.2|26.0|53.6 (3.27)
EOG	[-10, 10]	pcc_all	1250	3.6|17.4|33.6|45.4 (3.21)	49.0|28.7|16.0|6.3 (1.80)	29.9|30.9|25.2|14.0 (2.23)	17.5|23.0|25.2|34.3 (2.76)
emg	[-10, -5)	pcc_all	281	1.4|55.9|29.2|13.5 (2.55)	87.5|10.0|2.5|0.0 (1.15)	8.2|20.3|39.1|32.4 (2.96)	2.8|13.9|29.2|54.1 (3.35)
emg	[-5, 0)	pcc_all	312	8.7|55.8|24.0|11.5 (2.38)	80.8|16.0|2.6|0.6 (1.23)	8.3|18.3|41.0|32.4 (2.97)	2.2|9.9|32.4|55.4 (3.41)
emg	[0, 5)	pcc_all	333	18.9|49.8|25.8|5.4 (2.18)	70.0|22.2|6.3|1.5 (1.39)	7.8|20.4|51.4|20.4 (2.84)	3.3|7.5|16.5|72.7 (3.59)
emg	[5, 10]	pcc_all	324	21.6|56.5|18.2|3.7 (2.04)	71.3|21.6|5.9|1.2 (1.37)	6.5|15.7|60.2|17.6 (2.89)	0.6|6.2|15.7|77.5 (3.70)
emg	[-10, 10]	pcc_all	1250	9.4|55.4|25.4|9.8 (2.36)	81.4|14.0|3.9|0.6 (1.24)	6.6|19.8|46.7|26.9 (2.94)	2.6|10.8|23.9|62.7 (3.47)
mixed	[-10, -5)	pcc_all	530	1.9|17.7|27.2|53.2 (3.32)	59.1|23.4|15.1|2.5 (1.61)	28.3|31.7|26.2|13.8 (2.25)	10.8|27.2|31.5|30.6 (2.82)
mixed	[-5, 0)	pcc_all	474	4.4|21.5|34.0|40.1 (3.10)	65.6|21.1|8.9|4.4 (1.52)	19.6|30.6|30.2|19.6 (2.50)	10.3|26.8|27.0|35.9 (2.88)
mixed	[0, 5)	pcc_all	497	7.6|44.1|30.2|18.1 (2.59)	78.1|14.3|5.0|2.6 (1.32)	9.1|25.6|38.2|27.2 (2.84)	5.2|16.1|26.6|52.1 (3.26)
mixed	[5, 10]	pcc_all	499	11.6|54.1|27.3|7.0 (2.30)	78.6|16.0|4.6|0.8 (1.28)	7.4|19.0|44.3|29.3 (2.95)	2.4|10.8|23.8|62.9 (3.47)
mixed	[-10, 10]	pcc_all	2000	4.2|30.5|31.5|33.8 (2.95)	70.7|17.9|9.1|2.3 (1.43)	16.7|28.8|33.0|21.6 (2.59)	8.3|22.8|26.5|42.4 (3.03)

## Sheet: Table S2 Pairwise Opt1 Signrank
Kind	Bin	Metric	MethodA	MethodB	N	MedianA	MedianB	MedianDiff_AminusB	WinRateA	p_raw	z	r_effect	p_holm	p_fdr_global
EOG	[-10, -5)	rrmse_all	VMD	SSA	303	0.309298	0.284198	0.0264501	0.125413	6.43905e-39	13.049	0.749645	3.21952e-38	1.52504e-38
EOG	[-10, -5)	rrmse_all	VMD	DWT	303	0.309298	0.273662	0.0348508	0.0561056	3.50912e-47	14.4268	0.828799	2.10547e-46	1.2147e-46
EOG	[-10, -5)	rrmse_all	VMD	CEEMDAN	303	0.309298	0.283198	0.0218351	0.161716	9.72655e-35	12.2942	0.706286	3.89062e-34	1.98952e-34
EOG	[-10, -5)	rrmse_all	SSA	DWT	303	0.284198	0.273662	0.0118025	0.382838	1.96794e-08	5.6148	0.322562	5.90382e-08	2.2707e-08
EOG	[-10, -5)	rrmse_all	SSA	CEEMDAN	303	0.284198	0.283198	0.000283882	0.49835	0.87299	0.159861	0.00918378	0.87299	0.87299
EOG	[-10, -5)	rrmse_all	DWT	CEEMDAN	303	0.273662	0.283198	-0.010259	0.630363	1.25087e-07	-5.2859	-0.303667	2.50175e-07	1.42504e-07
EOG	[-5, 0)	rrmse_all	VMD	SSA	310	0.419323	0.38663	0.0348258	0.180645	1.36433e-32	11.8881	0.6752	6.82163e-32	2.72865e-32
EOG	[-5, 0)	rrmse_all	VMD	DWT	310	0.419323	0.384146	0.0265757	0.158065	1.20607e-36	12.6441	0.718136	7.2364e-36	2.64746e-36
EOG	[-5, 0)	rrmse_all	VMD	CEEMDAN	310	0.419323	0.403547	0.0090195	0.4	3.10912e-07	5.11671	0.29061	6.21824e-07	3.49776e-07
EOG	[-5, 0)	rrmse_all	SSA	DWT	310	0.38663	0.384146	-0.00322616	0.525806	0.352493	-0.929764	-0.052807	0.352493	0.356454
EOG	[-5, 0)	rrmse_all	SSA	CEEMDAN	310	0.38663	0.403547	-0.0184652	0.670968	7.471e-12	-6.84834	-0.38896	2.9884e-11	9.47028e-12
EOG	[-5, 0)	rrmse_all	DWT	CEEMDAN	310	0.384146	0.403547	-0.0198575	0.677419	6.92479e-11	-6.52228	-0.37044	2.07744e-10	8.65599e-11
EOG	[0, 5)	rrmse_all	VMD	SSA	314	0.494592	0.45653	0.0385386	0.178344	4.28752e-36	12.544	0.707899	2.57251e-35	9.18753e-36
EOG	[0, 5)	rrmse_all	VMD	DWT	314	0.494592	0.475208	0.014795	0.324841	1.19945e-13	7.41684	0.418557	4.7978e-13	1.5645e-13
EOG	[0, 5)	rrmse_all	VMD	CEEMDAN	314	0.494592	0.487232	0.00085363	0.490446	0.310314	1.01456	0.0572551	0.310314	0.317366
EOG	[0, 5)	rrmse_all	SSA	DWT	314	0.45653	0.475208	-0.0222887	0.66879	2.27162e-13	-7.33175	-0.413755	6.81487e-13	2.92066e-13
EOG	[0, 5)	rrmse_all	SSA	CEEMDAN	314	0.45653	0.487232	-0.0333507	0.761146	9.91985e-26	-10.4869	-0.591812	4.95992e-25	1.6845e-25
EOG	[0, 5)	rrmse_all	DWT	CEEMDAN	314	0.475208	0.487232	-0.0140159	0.61465	5.81286e-06	-4.53308	-0.255817	1.16257e-05	6.3031e-06
EOG	[5, 10]	rrmse_all	VMD	SSA	323	0.564584	0.512808	0.0422483	0.117647	6.11659e-43	13.7367	0.764333	3.0583e-42	1.6191e-42
EOG	[5, 10]	rrmse_all	VMD	DWT	323	0.564584	0.56249	0.00525957	0.439628	0.0497961	1.96171	0.109153	0.0497961	0.0515132
EOG	[5, 10]	rrmse_all	VMD	CEEMDAN	323	0.564584	0.584263	-0.0208206	0.708978	3.89824e-15	-7.85816	-0.43724	9.08655e-15	5.31578e-15
EOG	[5, 10]	rrmse_all	SSA	DWT	323	0.512808	0.56249	-0.0358864	0.752322	6.45715e-27	-10.7421	-0.597705	2.58286e-26	1.16229e-26
EOG	[5, 10]	rrmse_all	SSA	CEEMDAN	323	0.512808	0.584263	-0.0628539	0.897833	4.27893e-45	-14.0916	-0.784076	2.56736e-44	1.28368e-44
EOG	[5, 10]	rrmse_all	DWT	CEEMDAN	323	0.56249	0.584263	-0.0263687	0.671827	3.02885e-15	-7.88971	-0.438995	9.08655e-15	4.19379e-15
EOG	ALL [-10, 10]	rrmse_all	VMD	SSA	1250	0.442426	0.403974	0.0333143	0.1432	4.77818e-146	25.7347	0.727888	2.86691e-145	7.16727e-145
EOG	ALL [-10, 10]	rrmse_all	VMD	DWT	1250	0.442426	0.420091	0.0215517	0.248	3.3799e-79	18.8426	0.532949	1.68995e-78	3.04191e-78
EOG	ALL [-10, 10]	rrmse_all	VMD	CEEMDAN	1250	0.442426	0.431607	0.0073625	0.424	1.55436e-09	6.03862	0.170798	1.55436e-09	1.86524e-09
EOG	ALL [-10, 10]	rrmse_all	SSA	DWT	1250	0.403974	0.420091	-0.0110827	0.592	2.48641e-17	-8.46847	-0.239524	4.97282e-17	3.6093e-17
EOG	ALL [-10, 10]	rrmse_all	SSA	CEEMDAN	1250	0.403974	0.431607	-0.0251046	0.7056	5.85195e-64	-16.8845	-0.477566	2.34078e-63	3.76197e-63
EOG	ALL [-10, 10]	rrmse_all	DWT	CEEMDAN	1250	0.420091	0.431607	-0.0138564	0.6376	2.90322e-28	-11.0248	-0.311827	8.70966e-28	5.33245e-28
emg	[-10, -5)	rrmse_all	VMD	SSA	281	0.312375	0.292202	0.0176208	0.0284698	4.93147e-46	14.2433	0.849686	2.95888e-45	1.64382e-45
emg	[-10, -5)	rrmse_all	VMD	DWT	281	0.312375	0.310415	-0.00528678	0.66548	5.10468e-07	-5.02234	-0.299607	5.10468e-07	5.67187e-07
emg	[-10, -5)	rrmse_all	VMD	CEEMDAN	281	0.312375	0.31929	-0.00843425	0.758007	1.87732e-18	-8.76443	-0.522842	5.63196e-18	2.76981e-18
emg	[-10, -5)	rrmse_all	SSA	DWT	281	0.292202	0.310415	-0.0223842	0.900356	8.7445e-37	-12.6693	-0.75579	3.4978e-36	1.96751e-36
emg	[-10, -5)	rrmse_all	SSA	CEEMDAN	281	0.292202	0.31929	-0.0265603	0.957295	5.84747e-45	-14.0695	-0.839316	2.92373e-44	1.69765e-44
emg	[-10, -5)	rrmse_all	DWT	CEEMDAN	281	0.310415	0.31929	-0.00413688	0.629893	1.70144e-08	-5.63991	-0.336449	3.40287e-08	1.98869e-08
emg	[-5, 0)	rrmse_all	VMD	SSA	312	0.446361	0.423414	0.0210913	0.115385	1.17935e-40	13.3503	0.755813	5.89674e-40	2.94837e-40
emg	[-5, 0)	rrmse_all	VMD	DWT	312	0.446361	0.450983	-0.0114026	0.701923	1.99628e-10	-6.36163	-0.360156	3.99256e-10	2.46116e-10
emg	[-5, 0)	rrmse_all	VMD	CEEMDAN	312	0.446361	0.463403	-0.0171409	0.814103	2.26022e-29	-11.2521	-0.637027	6.78065e-29	4.32807e-29
emg	[-5, 0)	rrmse_all	SSA	DWT	312	0.423414	0.450983	-0.0318245	0.891026	2.29049e-40	-13.3008	-0.753009	9.16197e-40	5.57147e-40
emg	[-5, 0)	rrmse_all	SSA	CEEMDAN	312	0.423414	0.463403	-0.0395693	0.964744	9.53811e-49	-14.6734	-0.83072	5.72287e-48	3.57679e-48
emg	[-5, 0)	rrmse_all	DWT	CEEMDAN	312	0.450983	0.463403	-0.00583116	0.641026	3.5798e-10	-6.27133	-0.355044	3.99256e-10	4.35381e-10
emg	[0, 5)	rrmse_all	VMD	SSA	333	0.599621	0.573031	0.0250753	0.249249	6.93327e-27	10.7355	0.588302	2.07998e-26	1.22352e-26
emg	[0, 5)	rrmse_all	VMD	DWT	333	0.599621	0.60838	-0.0156407	0.732733	1.081e-15	-8.01729	-0.439345	1.081e-15	1.52015e-15
emg	[0, 5)	rrmse_all	VMD	CEEMDAN	333	0.599621	0.637382	-0.0384019	0.867868	5.58011e-41	-13.406	-0.734642	2.79006e-40	1.43489e-40
emg	[0, 5)	rrmse_all	SSA	DWT	333	0.573031	0.60838	-0.0381649	0.84985	7.06438e-39	-13.0419	-0.714693	2.82575e-38	1.63024e-38
emg	[0, 5)	rrmse_all	SSA	CEEMDAN	333	0.573031	0.637382	-0.0624782	0.948949	3.8295e-52	-15.1948	-0.832669	2.2977e-51	1.56661e-51
emg	[0, 5)	rrmse_all	DWT	CEEMDAN	333	0.60838	0.637382	-0.023915	0.771772	7.51095e-27	-10.7281	-0.587897	2.07998e-26	1.29997e-26
emg	[5, 10]	rrmse_all	VMD	SSA	324	0.716952	0.691975	0.0240706	0.265432	5.20514e-23	9.87763	0.548757	5.20514e-23	8.21864e-23
emg	[5, 10]	rrmse_all	VMD	DWT	324	0.716952	0.747319	-0.0266949	0.790123	1.75484e-28	-11.07	-0.614998	3.50967e-28	3.29032e-28
emg	[5, 10]	rrmse_all	VMD	CEEMDAN	324	0.716952	0.774563	-0.056832	0.92284	7.59189e-51	-14.9978	-0.83321	3.79595e-50	2.97074e-50
emg	[5, 10]	rrmse_all	SSA	DWT	324	0.691975	0.747319	-0.0472193	0.898148	2.77561e-44	-13.9589	-0.775496	1.11025e-43	7.56986e-44
emg	[5, 10]	rrmse_all	SSA	CEEMDAN	324	0.691975	0.774563	-0.0791636	0.969136	2.92391e-54	-15.511	-0.861721	1.75434e-53	1.2531e-53
emg	[5, 10]	rrmse_all	DWT	CEEMDAN	324	0.747319	0.774563	-0.0284268	0.808642	6.25656e-35	-12.3298	-0.684991	1.87697e-34	1.30951e-34
emg	ALL [-10, 10]	rrmse_all	VMD	SSA	1250	0.523595	0.501083	0.0224259	0.1288	2.04127e-145	25.6783	0.726293	8.16508e-145	2.62449e-144
emg	ALL [-10, 10]	rrmse_all	VMD	DWT	1250	0.523595	0.533375	-0.0116911	0.7112	2.93179e-47	-14.4392	-0.408403	2.93179e-47	1.05544e-46
emg	ALL [-10, 10]	rrmse_all	VMD	CEEMDAN	1250	0.523595	0.553924	-0.0216137	0.8208	1.61063e-123	-23.6369	-0.668552	4.83188e-123	1.81195e-122
emg	ALL [-10, 10]	rrmse_all	SSA	DWT	1250	0.501083	0.533375	-0.0323149	0.8976	1.01504e-160	-27.0139	-0.764068	5.0752e-160	2.28384e-159
emg	ALL [-10, 10]	rrmse_all	SSA	CEEMDAN	1250	0.501083	0.553924	-0.045639	0.96	1.66441e-193	-29.674	-0.839307	9.98648e-193	4.99324e-192
emg	ALL [-10, 10]	rrmse_all	DWT	CEEMDAN	1250	0.533375	0.553924	-0.0110396	0.6848	4.54911e-61	-16.487	-0.466323	9.09821e-61	2.40835e-60
mixed	[-10, -5)	rrmse_all	VMD	SSA	530	0.319602	0.297942	0.0211714	0.0566038	1.55343e-75	18.3909	0.79885	9.32056e-75	1.27099e-74
mixed	[-10, -5)	rrmse_all	VMD	DWT	530	0.319602	0.303285	0.0151231	0.250943	3.21872e-45	14.1117	0.612972	1.60936e-44	9.98912e-45
mixed	[-10, -5)	rrmse_all	VMD	CEEMDAN	530	0.319602	0.309044	0.00625733	0.388679	7.75794e-16	8.05796	0.350015	2.32738e-15	1.10828e-15
mixed	[-10, -5)	rrmse_all	SSA	DWT	530	0.297942	0.303285	-0.00869088	0.633962	9.27887e-06	-4.43333	-0.192572	9.27887e-06	9.94165e-06
mixed	[-10, -5)	rrmse_all	SSA	CEEMDAN	530	0.297942	0.309044	-0.0170197	0.766038	1.79125e-29	-11.2726	-0.489652	7.165e-29	3.50462e-29
mixed	[-10, -5)	rrmse_all	DWT	CEEMDAN	530	0.303285	0.309044	-0.00664462	0.645283	9.34966e-15	-7.7478	-0.336543	1.86993e-14	1.25592e-14
mixed	[-5, 0)	rrmse_all	VMD	SSA	474	0.462952	0.432439	0.0292232	0.107595	5.58126e-63	16.7509	0.769393	3.34876e-62	3.34876e-62
mixed	[-5, 0)	rrmse_all	VMD	DWT	474	0.462952	0.449	0.0105254	0.341772	2.81391e-19	8.97576	0.412271	8.44174e-19	4.29241e-19
mixed	[-5, 0)	rrmse_all	VMD	CEEMDAN	474	0.462952	0.457553	0.0024741	0.462025	0.00246538	3.02756	0.13906	0.00246538	0.00258005
mixed	[-5, 0)	rrmse_all	SSA	DWT	474	0.432439	0.449	-0.0204914	0.7173	7.48109e-25	-10.2942	-0.47283	2.99244e-24	1.22418e-24
mixed	[-5, 0)	rrmse_all	SSA	CEEMDAN	474	0.432439	0.457553	-0.0274918	0.797468	1.4325e-44	-14.006	-0.643317	7.1625e-44	4.02891e-44
mixed	[-5, 0)	rrmse_all	DWT	CEEMDAN	474	0.449	0.457553	-0.00736044	0.605485	4.15273e-09	-5.87799	-0.269985	8.30546e-09	4.91771e-09
mixed	[0, 5)	rrmse_all	VMD	SSA	497	0.587657	0.551956	0.0328191	0.1167	3.70051e-62	16.638	0.746314	1.85025e-61	2.08154e-61
mixed	[0, 5)	rrmse_all	VMD	DWT	497	0.587657	0.589591	-0.00635506	0.593561	0.000256742	-3.65544	-0.163969	0.000256742	0.000271845
mixed	[0, 5)	rrmse_all	VMD	CEEMDAN	497	0.587657	0.602589	-0.0185459	0.712274	2.13139e-23	-9.96673	-0.447069	6.39416e-23	3.42544e-23
mixed	[0, 5)	rrmse_all	SSA	DWT	497	0.551956	0.589591	-0.0411663	0.849095	5.63574e-61	-16.4741	-0.738963	2.2543e-60	2.81787e-60
mixed	[0, 5)	rrmse_all	SSA	CEEMDAN	497	0.551956	0.602589	-0.0511646	0.901408	9.05368e-74	-18.1692	-0.814999	5.43221e-73	6.79026e-73
mixed	[0, 5)	rrmse_all	DWT	CEEMDAN	497	0.589591	0.602589	-0.0108985	0.629779	7.92896e-14	-7.47149	-0.335142	1.58579e-13	1.04942e-13
mixed	[5, 10]	rrmse_all	VMD	SSA	499	0.684562	0.65366	0.0329735	0.156313	1.73413e-57	15.981	0.715407	6.93652e-57	8.2143e-57
mixed	[5, 10]	rrmse_all	VMD	DWT	499	0.684562	0.69878	-0.0191214	0.719439	2.83789e-25	-10.3871	-0.464991	5.67577e-25	4.72981e-25
mixed	[5, 10]	rrmse_all	VMD	CEEMDAN	499	0.684562	0.717549	-0.0329347	0.835671	5.27629e-57	-15.9115	-0.712295	1.58289e-56	2.37433e-56
mixed	[5, 10]	rrmse_all	SSA	DWT	499	0.65366	0.69878	-0.0492682	0.8998	7.97543e-70	-17.6638	-0.790738	3.98771e-69	5.52145e-69
mixed	[5, 10]	rrmse_all	SSA	CEEMDAN	499	0.65366	0.717549	-0.0669126	0.965932	3.06284e-81	-19.0899	-0.854582	1.83771e-80	3.06284e-80
mixed	[5, 10]	rrmse_all	DWT	CEEMDAN	499	0.69878	0.717549	-0.0163076	0.663327	8.21013e-21	-9.35691	-0.418873	8.21013e-21	1.27399e-20
mixed	ALL [-10, 10]	rrmse_all	VMD	SSA	2000	0.523842	0.487024	0.0307283	0.085	1.32819e-273	35.3421	0.790272	7.96912e-273	1.19537e-271
mixed	ALL [-10, 10]	rrmse_all	VMD	DWT	2000	0.523842	0.513626	0.00467312	0.431	3.61221e-19	8.94823	0.200089	7.22441e-19	5.41831e-19
mixed	ALL [-10, 10]	rrmse_all	VMD	CEEMDAN	2000	0.523842	0.524132	-0.00311741	0.5475	1.46045e-06	-4.81657	-0.107702	1.46045e-06	1.60293e-06
mixed	ALL [-10, 10]	rrmse_all	SSA	DWT	2000	0.487024	0.513626	-0.0256693	0.7695	3.6658e-151	-26.1877	-0.585576	1.46632e-150	6.59845e-150
mixed	ALL [-10, 10]	rrmse_all	SSA	CEEMDAN	2000	0.487024	0.524132	-0.0337561	0.849	1.93592e-225	-32.0539	-0.716747	9.6796e-225	8.71164e-224
mixed	ALL [-10, 10]	rrmse_all	DWT	CEEMDAN	2000	0.513626	0.524132	-0.00899008	0.628	1.75244e-45	-14.1545	-0.316504	5.25731e-45	5.63283e-45

## Sheet: Table S3 Pairwise Opt1 Signrank
Kind	Bin	Metric	MethodA	MethodB	N	MedianA	MedianB	MedianDiff_AminusB	WinRateA	p_raw	z	r_effect	p_holm	p_fdr_global
EOG	[-10, -5)	pcc_all	VMD	SSA	303	0.951614	0.960554	-0.00902444	0.108911	4.50713e-41	-13.4218	-0.771062	2.25357e-40	1.04011e-40
EOG	[-10, -5)	pcc_all	VMD	DWT	303	0.951614	0.962	-0.0105752	0.0561056	1.0332e-46	-14.3521	-0.824508	6.1992e-46	3.321e-46
EOG	[-10, -5)	pcc_all	VMD	CEEMDAN	303	0.951614	0.95959	-0.00702017	0.165017	5.28887e-35	-12.3434	-0.709109	2.11555e-34	1.03478e-34
EOG	[-10, -5)	pcc_all	SSA	DWT	303	0.960554	0.962	-0.0022525	0.412541	1.85615e-05	-4.28153	-0.245967	3.71229e-05	2.01269e-05
EOG	[-10, -5)	pcc_all	SSA	CEEMDAN	303	0.960554	0.95959	0.000300457	0.511551	0.431365	0.786858	0.0452038	0.431365	0.431365
EOG	[-10, -5)	pcc_all	DWT	CEEMDAN	303	0.962	0.95959	0.00273993	0.613861	3.87624e-07	5.07494	0.291548	1.16287e-06	4.47259e-07
EOG	[-5, 0)	pcc_all	VMD	SSA	310	0.908238	0.923731	-0.0149737	0.164516	1.20692e-35	-12.4618	-0.70778	7.24155e-35	2.58627e-35
EOG	[-5, 0)	pcc_all	VMD	DWT	310	0.908238	0.924183	-0.0108994	0.164516	1.46013e-35	-12.4466	-0.706917	7.30065e-35	2.98663e-35
EOG	[-5, 0)	pcc_all	VMD	CEEMDAN	310	0.908238	0.917905	-0.00427604	0.387097	4.90558e-07	-5.02997	-0.285683	9.81116e-07	5.5545e-07
EOG	[-5, 0)	pcc_all	SSA	DWT	310	0.923731	0.924183	0.00228792	0.554839	0.0444419	2.0099	0.114155	0.0444419	0.0459744
EOG	[-5, 0)	pcc_all	SSA	CEEMDAN	310	0.923731	0.917905	0.0082552	0.683871	1.07402e-13	7.43146	0.422079	4.29609e-13	1.4215e-13
EOG	[-5, 0)	pcc_all	DWT	CEEMDAN	310	0.924183	0.917905	0.00764798	0.677419	1.40953e-09	6.05439	0.343866	4.22858e-09	1.71429e-09
EOG	[0, 5)	pcc_all	VMD	SSA	314	0.869538	0.891847	-0.0215475	0.156051	6.38974e-39	-13.0496	-0.73643	3.83384e-38	1.43769e-38
EOG	[0, 5)	pcc_all	VMD	DWT	314	0.869538	0.880174	-0.00750095	0.33121	5.95026e-12	-6.88084	-0.388308	1.78508e-11	7.54259e-12
EOG	[0, 5)	pcc_all	VMD	CEEMDAN	314	0.869538	0.87342	-0.00144144	0.480892	0.386764	-0.8655	-0.048843	0.386764	0.39111
EOG	[0, 5)	pcc_all	SSA	DWT	314	0.891847	0.880174	0.0127197	0.700637	1.98428e-16	8.22303	0.464052	7.93712e-16	2.88041e-16
EOG	[0, 5)	pcc_all	SSA	CEEMDAN	314	0.891847	0.87342	0.0195953	0.773885	8.80106e-29	11.1316	0.628194	4.40053e-28	1.52326e-28
EOG	[0, 5)	pcc_all	DWT	CEEMDAN	314	0.880174	0.87342	0.00752822	0.60828	1.21597e-05	4.3747	0.246879	2.43194e-05	1.3346e-05
EOG	[5, 10]	pcc_all	VMD	SSA	323	0.825698	0.860108	-0.0262723	0.108359	1.36519e-44	-14.0094	-0.779505	6.82594e-44	3.72324e-44
EOG	[5, 10]	pcc_all	VMD	DWT	323	0.825698	0.828186	-0.00392691	0.452012	0.242288	-1.16929	-0.0650609	0.242288	0.247794
EOG	[5, 10]	pcc_all	VMD	CEEMDAN	323	0.825698	0.812339	0.0134059	0.702786	4.6119e-16	8.12131	0.451882	1.38357e-15	6.48549e-16
EOG	[5, 10]	pcc_all	SSA	DWT	323	0.860108	0.828186	0.0221369	0.76161	1.38633e-29	11.2952	0.62848	5.54533e-29	2.4954e-29
EOG	[5, 10]	pcc_all	SSA	CEEMDAN	323	0.860108	0.812339	0.0418926	0.897833	3.99683e-47	14.4178	0.80223	2.3981e-46	1.34811e-46
EOG	[5, 10]	pcc_all	DWT	CEEMDAN	323	0.828186	0.812339	0.015444	0.668731	1.68018e-14	7.673	0.426937	3.36037e-14	2.29116e-14
EOG	ALL [-10, 10]	pcc_all	VMD	SSA	1250	0.897582	0.917144	-0.0155726	0.1264	1.13812e-153	-26.407	-0.746903	6.82871e-153	1.70718e-152
EOG	ALL [-10, 10]	pcc_all	VMD	DWT	1250	0.897582	0.908418	-0.00923193	0.2504	9.31295e-60	-16.3035	-0.461134	3.72518e-59	4.4114e-59
EOG	ALL [-10, 10]	pcc_all	VMD	CEEMDAN	1250	0.897582	0.902628	-0.0032261	0.416	0.000162793	-3.7707	-0.106651	0.000162793	0.000172369
EOG	ALL [-10, 10]	pcc_all	SSA	DWT	1250	0.917144	0.908418	0.00501927	0.6104	5.03302e-30	11.3838	0.321984	1.5099e-29	9.24431e-30
EOG	ALL [-10, 10]	pcc_all	SSA	CEEMDAN	1250	0.917144	0.902628	0.0114873	0.7192	1.5641e-79	18.8833	0.534101	7.82052e-79	1.40769e-78
EOG	ALL [-10, 10]	pcc_all	DWT	CEEMDAN	1250	0.908418	0.902628	0.00581345	0.628	6.59577e-26	10.5254	0.297704	1.31915e-25	1.04144e-25
emg	[-10, -5)	pcc_all	VMD	SSA	281	0.950059	0.956799	-0.00594873	0.0213523	2.51602e-46	-14.2903	-0.852487	1.50961e-45	7.80834e-46
emg	[-10, -5)	pcc_all	VMD	DWT	281	0.950059	0.950603	0.00168471	0.66548	5.70143e-07	5.00107	0.298339	5.70143e-07	6.33492e-07
emg	[-10, -5)	pcc_all	VMD	CEEMDAN	281	0.950059	0.947843	0.00287803	0.765125	1.51427e-17	8.52605	0.508622	4.54281e-17	2.2714e-17
emg	[-10, -5)	pcc_all	SSA	DWT	281	0.956799	0.950603	0.00751818	0.914591	5.21521e-38	12.8886	0.768872	2.08608e-37	1.1448e-37
emg	[-10, -5)	pcc_all	SSA	CEEMDAN	281	0.956799	0.947843	0.00905973	0.957295	2.34267e-45	14.1341	0.843167	1.17133e-44	6.80129e-45
emg	[-10, -5)	pcc_all	DWT	CEEMDAN	281	0.950603	0.947843	0.00132345	0.622776	4.7952e-08	5.45874	0.325641	9.59041e-08	5.67853e-08
emg	[-5, 0)	pcc_all	VMD	SSA	312	0.89503	0.907169	-0.0108611	0.099359	1.29553e-44	-14.0131	-0.793338	6.47765e-44	3.64368e-44
emg	[-5, 0)	pcc_all	VMD	DWT	312	0.89503	0.892734	0.00587508	0.701923	7.46297e-10	6.15595	0.348512	1.49259e-09	9.20093e-10
emg	[-5, 0)	pcc_all	VMD	CEEMDAN	312	0.89503	0.886539	0.00889253	0.814103	5.51968e-29	11.1731	0.632554	1.6559e-28	9.74061e-29
emg	[-5, 0)	pcc_all	SSA	DWT	312	0.907169	0.892734	0.0151902	0.897436	1.8991e-42	13.6545	0.773031	7.59639e-42	4.88339e-42
emg	[-5, 0)	pcc_all	SSA	CEEMDAN	312	0.907169	0.886539	0.0200461	0.971154	3.37891e-49	14.7437	0.834696	2.02735e-48	1.21641e-48
emg	[-5, 0)	pcc_all	DWT	CEEMDAN	312	0.892734	0.886539	0.00296077	0.625	3.01408e-09	5.93083	0.335767	3.01408e-09	3.61689e-09
emg	[0, 5)	pcc_all	VMD	SSA	333	0.800015	0.821279	-0.0194175	0.216216	1.01393e-32	-11.9129	-0.652823	3.0418e-32	1.94158e-32
emg	[0, 5)	pcc_all	VMD	DWT	333	0.800015	0.793576	0.0121966	0.735736	4.69908e-15	7.83471	0.42934	4.69908e-15	6.50641e-15
emg	[0, 5)	pcc_all	VMD	CEEMDAN	333	0.800015	0.770478	0.030155	0.870871	4.50148e-41	13.4219	0.735514	2.10047e-40	1.04011e-40
emg	[0, 5)	pcc_all	SSA	DWT	333	0.821279	0.793576	0.0288818	0.876877	4.20094e-41	13.427	0.735795	2.10047e-40	1.02185e-40
emg	[0, 5)	pcc_all	SSA	CEEMDAN	333	0.821279	0.770478	0.0516676	0.945946	4.2167e-53	15.3387	0.840555	2.53002e-52	1.72501e-52
emg	[0, 5)	pcc_all	DWT	CEEMDAN	333	0.793576	0.770478	0.0187397	0.768769	2.65042e-26	10.6109	0.581476	5.30084e-26	4.2596e-26
emg	[5, 10]	pcc_all	VMD	SSA	324	0.697341	0.724262	-0.0264128	0.246914	1.14088e-28	-11.1085	-0.617138	2.28177e-28	1.93735e-28
emg	[5, 10]	pcc_all	VMD	DWT	324	0.697341	0.666184	0.0263999	0.790123	1.9506e-28	11.0605	0.614471	2.28177e-28	3.251e-28
emg	[5, 10]	pcc_all	VMD	CEEMDAN	324	0.697341	0.633037	0.0631562	0.92284	2.76001e-50	14.9118	0.828436	1.38001e-49	1.08001e-49
emg	[5, 10]	pcc_all	SSA	DWT	324	0.724262	0.666184	0.051666	0.904321	4.04432e-47	14.417	0.800946	1.61773e-46	1.34811e-46
emg	[5, 10]	pcc_all	SSA	CEEMDAN	324	0.724262	0.633037	0.088168	0.972222	2.36444e-54	15.5246	0.862478	1.41866e-53	1.01333e-53
emg	[5, 10]	pcc_all	DWT	CEEMDAN	324	0.666184	0.633037	0.037442	0.805556	1.93459e-35	12.4241	0.690226	5.80376e-35	3.86917e-35
emg	ALL [-10, 10]	pcc_all	VMD	SSA	1250	0.852792	0.867844	-0.011821	0.1112	4.01235e-150	-26.0963	-0.738116	1.60494e-149	5.15874e-149
emg	ALL [-10, 10]	pcc_all	VMD	DWT	1250	0.852792	0.846764	0.00559379	0.7128	1.68018e-45	14.1574	0.400433	1.68018e-45	5.04053e-45
emg	ALL [-10, 10]	pcc_all	VMD	CEEMDAN	1250	0.852792	0.833042	0.0122804	0.82	5.09898e-121	23.3925	0.661639	1.52969e-120	5.73635e-120
emg	ALL [-10, 10]	pcc_all	SSA	DWT	1250	0.867844	0.846764	0.0187984	0.9136	3.74265e-163	27.2202	0.769904	1.87132e-162	6.73677e-162
emg	ALL [-10, 10]	pcc_all	SSA	CEEMDAN	1250	0.867844	0.833042	0.0277341	0.96	7.5374e-192	29.5453	0.835668	4.52244e-191	2.26122e-190
emg	ALL [-10, 10]	pcc_all	DWT	CEEMDAN	1250	0.846764	0.833042	0.00610943	0.688	6.7407e-60	16.3233	0.461692	1.34814e-59	3.37035e-59
mixed	[-10, -5)	pcc_all	VMD	SSA	530	0.948284	0.955665	-0.00718532	0.0490566	3.12008e-78	-18.7246	-0.813345	1.87205e-77	2.55279e-77
mixed	[-10, -5)	pcc_all	VMD	DWT	530	0.948284	0.953527	-0.00450685	0.245283	4.08511e-44	-13.9314	-0.60514	2.04255e-43	1.08135e-43
mixed	[-10, -5)	pcc_all	VMD	CEEMDAN	530	0.948284	0.951901	-0.00182528	0.388679	3.67918e-16	-8.14868	-0.353956	1.10375e-15	5.25596e-16
mixed	[-10, -5)	pcc_all	SSA	DWT	530	0.955665	0.953527	0.00332792	0.645283	2.45632e-10	6.3297	0.274945	2.45632e-10	3.07041e-10
mixed	[-10, -5)	pcc_all	SSA	CEEMDAN	530	0.955665	0.951901	0.00573436	0.79434	1.36831e-35	12.4517	0.540869	5.47324e-35	2.8639e-35
mixed	[-10, -5)	pcc_all	DWT	CEEMDAN	530	0.953527	0.951901	0.00199543	0.635849	1.49973e-13	7.38718	0.320879	2.99946e-13	1.95617e-13
mixed	[-5, 0)	pcc_all	VMD	SSA	474	0.886923	0.904056	-0.0163692	0.0843882	9.82546e-68	-17.39	-0.798749	5.89528e-67	6.31637e-67
mixed	[-5, 0)	pcc_all	VMD	DWT	474	0.886923	0.894278	-0.00516466	0.345992	1.54156e-17	-8.52398	-0.39152	4.62467e-17	2.27443e-17
mixed	[-5, 0)	pcc_all	VMD	CEEMDAN	474	0.886923	0.889921	-0.00105382	0.472574	0.00249286	-3.02421	-0.138906	0.00249286	0.0026088
mixed	[-5, 0)	pcc_all	SSA	DWT	474	0.904056	0.894278	0.010804	0.751055	6.23921e-31	11.5644	0.531173	2.49568e-30	1.16985e-30
mixed	[-5, 0)	pcc_all	SSA	CEEMDAN	474	0.904056	0.889921	0.0144079	0.812236	3.09069e-49	14.7497	0.677476	1.54534e-48	1.15901e-48
mixed	[-5, 0)	pcc_all	DWT	CEEMDAN	474	0.894278	0.889921	0.00355286	0.599156	7.15099e-08	5.38734	0.247449	1.4302e-07	8.3583e-08
mixed	[0, 5)	pcc_all	VMD	SSA	497	0.810878	0.836063	-0.0243714	0.108652	8.41026e-66	-17.1331	-0.768523	4.20513e-65	5.04616e-65
mixed	[0, 5)	pcc_all	VMD	DWT	497	0.810878	0.807865	0.00445121	0.591549	5.70371e-05	4.02474	0.180534	5.70371e-05	6.11112e-05
mixed	[0, 5)	pcc_all	VMD	CEEMDAN	497	0.810878	0.798455	0.012534	0.712274	1.84879e-24	10.2068	0.457837	5.54638e-24	2.86882e-24
mixed	[0, 5)	pcc_all	SSA	DWT	497	0.836063	0.807865	0.0301663	0.875252	4.18913e-65	17.0394	0.764322	1.67565e-64	2.35638e-64
mixed	[0, 5)	pcc_all	SSA	CEEMDAN	497	0.836063	0.798455	0.0360031	0.911469	1.41889e-75	18.3958	0.825165	8.51334e-75	1.06417e-74
mixed	[0, 5)	pcc_all	DWT	CEEMDAN	497	0.807865	0.798455	0.00737401	0.631791	2.44374e-13	7.32196	0.328435	4.88747e-13	3.14195e-13
mixed	[5, 10]	pcc_all	VMD	SSA	499	0.730673	0.760066	-0.0313774	0.144289	2.84654e-61	-16.5153	-0.739327	1.13862e-60	1.50699e-60
mixed	[5, 10]	pcc_all	VMD	DWT	499	0.730673	0.715558	0.0182225	0.725451	1.70436e-26	10.6521	0.476854	3.40872e-26	2.78896e-26
mixed	[5, 10]	pcc_all	VMD	CEEMDAN	499	0.730673	0.698078	0.0334771	0.833667	4.88186e-58	16.0598	0.718935	1.46456e-57	2.19684e-57
mixed	[5, 10]	pcc_all	SSA	DWT	499	0.760066	0.715558	0.0477368	0.901804	2.52915e-72	17.9855	0.805143	1.26457e-71	1.75095e-71
mixed	[5, 10]	pcc_all	SSA	CEEMDAN	499	0.760066	0.698078	0.0664278	0.965932	6.79423e-82	19.1684	0.858096	4.07654e-81	6.79423e-81
mixed	[5, 10]	pcc_all	DWT	CEEMDAN	499	0.715558	0.698078	0.0171614	0.673347	3.28936e-22	9.69111	0.433834	3.28936e-22	5.01767e-22
mixed	ALL [-10, 10]	pcc_all	VMD	SSA	2000	0.853045	0.875502	-0.0167168	0.0715	4.39337e-275	-35.4383	-0.792424	2.63602e-274	3.95404e-273
mixed	ALL [-10, 10]	pcc_all	VMD	DWT	2000	0.853045	0.858385	-0.00221421	0.4345	4.93733e-07	-5.02873	-0.112446	4.93733e-07	5.5545e-07
mixed	ALL [-10, 10]	pcc_all	VMD	CEEMDAN	2000	0.853045	0.851893	0.00128089	0.5465	3.63329e-14	7.57349	0.169348	7.26657e-14	4.88053e-14
mixed	ALL [-10, 10]	pcc_all	SSA	DWT	2000	0.875502	0.858385	0.0139254	0.7845	1.5655e-181	28.731	0.642444	6.26199e-181	3.52237e-180
mixed	ALL [-10, 10]	pcc_all	SSA	CEEMDAN	2000	0.875502	0.851893	0.018436	0.857	1.25131e-242	33.2647	0.743821	6.25654e-242	5.63089e-241
mixed	ALL [-10, 10]	pcc_all	DWT	CEEMDAN	2000	0.858385	0.851893	0.00408179	0.6255	7.47909e-42	13.5542	0.303082	2.24373e-41	1.86977e-41

## Sheet: Table S4_PracticalWavelet
Bin	N	A	B	MedianDiff_AminusB	WinRateA	p	p_holm
(-10,-5]	303	coif3	sym4	0.0148215	0.412541	0.00488372	0.00976745
(-10,-5]	303	coif3	db4	0.0168644	0.412541	4.44558e-05	0.000133367
(-10,-5]	303	sym4	db4	0.00247282	0.481848	0.275913	0.275913
(-5,0]	310	coif3	sym4	-0.0397675	0.687097	7.38562e-16	1.47712e-15
(-5,0]	310	coif3	db4	-0.050998	0.709677	5.70105e-22	1.71031e-21
(-5,0]	310	sym4	db4	-0.0089012	0.545161	0.0203335	0.0203335
(0,5]	314	coif3	sym4	-0.0878908	0.808917	8.61672e-34	1.72334e-33
(0,5]	314	coif3	db4	-0.144031	0.901274	8.27036e-47	2.48111e-46
(0,5]	314	sym4	db4	-0.0534496	0.636943	1.44298e-10	1.44298e-10
(5,10]	323	coif3	sym4	-0.181294	0.879257	3.43621e-45	6.87241e-45
(5,10]	323	coif3	db4	-0.340243	0.975232	9.92243e-54	2.97673e-53
(5,10]	323	sym4	db4	-0.128643	0.702786	1.10853e-20	1.10853e-20
ALL	1250	coif3	sym4	-0.0569473	0.7008	8.22226e-76	1.64445e-75
ALL	1250	coif3	db4	-0.0896568	0.7544	1.27494e-108	3.82483e-108
ALL	1250	sym4	db4	-0.0245109	0.5936	1.6181e-22	1.6181e-22
